# Supplementary material for: Preparing Size-Controlled Liposomes Modified with Polysaccharide Derivatives for pH-Responsive Drug Delivery Applications
Source: Life (Basel). 2023 Nov 3;13(11):2158. doi: 10.3390/life13112158 (PMC10672248; doi:10.3390/life13112158)
Supplement: Supplementary file 1 [file life-13-02158-s001.zip]

Archive with 1 entries (1 files):
- life-2629605-supplementary.pdf
